# Supplementary material for: Assessment of Mechanical Damage and Germinability in Flaxseeds Using Hyperspectral Imaging
Source: Foods. 2023 Dec 29;13(1):120. doi: 10.3390/foods13010120 (PMC10778999; doi:10.3390/foods13010120)
Supplement: Supplementary file 1 [file foods-13-00120-s001.zip]

Archive with 1 entries (1 files):
- foods-2766187-supplementary.pdf
